# Supplementary material for: Dynamic thoracohumeral kinematics are dependent upon the etiology of the shoulder injury
Source: PLoS One. 2017 Aug 25;12(8):e0183954. doi: 10.1371/journal.pone.0183954 (PMC5571960; doi:10.1371/journal.pone.0183954)
Supplement: S1 File — (XLSX) [file pone.0183954.s001.xlsx]

## Sheet: S1. File. Database_1
Grouping	BMI	sex	Age	VAS	IS_abduction	IS_flexion	ROM_abduction	ROM_flexion	E_max_250g	Vel_250g	VMA_250g	TimeVel_peak_250g	Repeatability_250g	E_max_1kg	Vel_1kg	VMA_1kg	TimeVel_peak_1kg	Repeatability_1kg
1	31.1614	0	50	6	19	18	150	149	151.11	171.529	1.5346	36.8	0.91959	133.034	168.238	1.7858	39.8	0.806145
1	19.8791	1	35	2	9	19	127	149	166.272	206.122	2.3467	35.4	0.930609	161.216	129.558	0.6421	36	0.925712
1	22.0604	1	54	2	10	14	117	145	122.584	67.7058	5.8135	26	0.762191	87.6034	55.9886	6.2912	26.8	0.709364
1	26.6436	0	49	0.5	16	14	80	87	77.4133	48.1015	2.8892	38.2	0.693108	70.3639	37.0134	5.6511	38.6	0.618887
2	29.7265	0	57	6	16	13	68	141	116.738	54.1608	1.8544	23	0.678923	112.175	48.6424	2.964	27.8	0.761954
2	27.852	0	64	6	11	18	86	94	88.1202	35.2666	2.8291	16	0.697691	62.3015	17.3606	4.3987	50.4	0.540694
1	28.075	0	38	0.5	28	12	179	180	148.604	104.361	0.8966	38.8	0.776586	149.635	133.272	1.0797	40.6	0.895265
2	28.7197	0	60	4	21	13	85	96	92.1903	39.8415	0.7275	19.2	0.772154	71.1078	21.1441	7.6207	29.2	0.455781
2	24.623	0	62	4	19	14	109	97	113.171	85.7131	5.9914	21.2	0.33049	85.0376	40.2251	9.0281	22.4	0.579008
1	31.1419	0	34	4	16	19	160	170	150.897	231.021	1.1869	44.4	0.987119	155.201	140.461	2.5821	37.6	0.942341
1	28.6801	0	36	2	18	18	123	145	157.533	191.009	1.6825	43	0.96032	157.428	186.179	1.5852	38.6	0.974258
2	36.8405	1	64	6	7	7	100	120	123.719	49.8259	4.1307	28.4	0.384047	53.2175	14.3235	6.7556	38.6	0.0349317
2	27.7177	0	55	8	11	15	115	150	105.296	36.3483	2.3928	27.4	0.652974	79.7836	16.9897	7.6482	22.8	0.355438
1	28.0404	1	37	8	9	12	165	125	109.949	39.8018	1.9439	23.6	0.49939	104.995	39.6921	2.2859	20.2	0.42412
1	26.4721	0	60	2	17	21	180	180	163.944	160.353	1.6919	41	0.9016	165.296	114.859	1.0275	34.2	0.909431
1	25.6173	0	58	4	11	13	88	107	136.704	114.186	4.1954	37.2	0.623831	139.1	158.715	5.6265	45.8	0.848002
1	23.9361	1	29	5	7	8	87	85	103.073	57.3232	1.5894	23.4	0.611405	87.2345	39.1604	3.0514	35.2	0.463743
1	23.4375	1	48	6	8	9	75	110	136.57	120.29	6.5245	41	0.749765	126.773	69.8135	7.0425	44.4	0.696004
1	23.0112	0	63	5	6	4	85	84	117.338	90.8297	1.7052	44.2	0.734326	68.0897	17.4085	5.0326	30.8	0.110394
1	30.8642	0	52	8	5	12	100	113	60.9184	12.8427	1.8633	53.4	0.0408978	54.0221	11.2567	4.2264	47.6	0.192909
1	41.2793	1	60	8	7	7	72	75	141.587	81.1291	3.7875	29.8	0.671912	138.77	60.9993	4.2077	38.2	0.654598
2	26.4721	0	59	5	5	4	89	84	92.6192	50.3186	4.2816	36.8	0.438434	88.8024	59.0578	3.8903	55	0.747968
2	25.7276	0	43	6	6	11	80	82	95.2824	40.718	3.8156	38.8	0.575854	78.0763	33.2934	5.849	22	0.518984
2	26.4915	0	49	6	5	8	75	80	77.3327	16.1831	6.4874	27.8	0.286004	56.321	11.9738	1.453	46.4	0.064378
1	24.3827	0	52	7	7	12	85	98	96.5211	40.3986	3.5652	32.2	0.766886	81.3012	26.2103	1.8925	34.4	0.352384
1	31.6374	0	32	7	8	6	61	83	89.7467	34.0072	4.441	35	0.75759	91.2183	21.9675	4.3395	36	0.402406
1	32.4219	0	55	7	5	5	84	81	72.7729	26.6388	3.725	22	0.526177	60.2405	17.7735	4.2323	42.8	0.313884
1	24.093	1	49	5	5	4	87	83	98.1049	41.287	2.4827	37.8	0.478329	70.0958	16.255	6.508	50.2	0.108316
